# Supplementary material for: Development and evaluation of a symposium model for building physician-scientist skills, connections, and persistence
Source: JCI Insight. 2025 May 13;10(12):e191555. doi: 10.1172/jci.insight.191555 (PMC12220956; doi:10.1172/jci.insight.191555)
Supplement: Supporting data values [file jciinsight-10-191555-s171.xlsx]

## Sheet: Figure 2A
Study ID	Self Described Gender (0 - Male; 1 - Female)	Training/Career Stage	Perceived Value of Symposium (Likert)
4	0	Faculty	4
27	0	Faculty	4
28	0	Faculty	5
34	0	Faculty	5
36	0	Faculty	5
44	0	Faculty	5
74	0	Faculty	5
77	0	Faculty	5
81	0	Faculty	5
85	0	Faculty	5
104	0	Faculty	4
117	0	Faculty	5
122	0	Faculty	5
125	0	Faculty	5
132	0	Faculty	5
136	0	Faculty	4
137	0	Faculty	5
172	0	Faculty	5
1	0	Medical student	3
6	0	Medical student	3
10	0	Medical student	5
13	0	Medical student	4
14	0	Medical student	3
21	0	Medical student	5
22	0	Medical student	4
32	0	Medical student	4
33	0	Medical student	5
40	0	Medical student	5
43	0	Medical student	5
46	0	Medical student	5
52	0	Medical student	5
55	0	Medical student	5
56	0	Medical student	5
60	0	Medical student	4
63	0	Medical student	5
64	0	Medical student	4
66	0	Medical student	5
82	0	Medical student	4
91	0	Medical student	4
96	0	Medical student	5
97	0	Medical student	5
99	0	Medical student	5
100	0	Medical student	4
101	0	Medical student	4
102	0	Medical student	5
108	0	Medical student	5
118	0	Medical student	4
121	0	Medical student	4
123	0	Medical student	4
124	0	Medical student	5
135	0	Medical student	4
142	0	Medical student	5
151	0	Medical student	5
155	0	Medical student	4
161	0	Medical student	5
165	0	Medical student	4
171	0	Medical student	5
31	0	Resident/Fellow	4
42	0	Resident/Fellow	5
45	0	Resident/Fellow	5
48	0	Resident/Fellow	5
61	0	Resident/Fellow	5
88	0	Resident/Fellow	5
120	0	Resident/Fellow	5
19	1	Faculty	5
20	1	Faculty	4
24	1	Faculty	5
51	1	Faculty	5
57	1	Faculty	4
59	1	Faculty	4
67	1	Faculty	5
71	1	Faculty	5
73	1	Faculty	4
86	1	Faculty	5
94	1	Faculty	4
130	1	Faculty	5
134	1	Faculty	5
146	1	Faculty	5
152	1	Faculty	5
160	1	Faculty	4
163	1	Faculty	5
167	1	Faculty	5
170	1	Faculty	4
2	1	Medical student	5
3	1	Medical student	3
5	1	Medical student	4
7	1	Medical student	5
9	1	Medical student	5
11	1	Medical student	4
12	1	Medical student	4
15	1	Medical student	3
17	1	Medical student	5
25	1	Medical student	3
26	1	Medical student	5
29	1	Medical student	4
35	1	Medical student	3
37	1	Medical student	5
38	1	Medical student	4
41	1	Medical student	5
47	1	Medical student	5
49	1	Medical student	4
50	1	Medical student	3
53	1	Medical student	5
54	1	Medical student	5
58	1	Medical student	4
62	1	Medical student	5
65	1	Medical student	5
69	1	Medical student	5
70	1	Medical student	4
72	1	Medical student	4
75	1	Medical student	4
76	1	Medical student	3
78	1	Medical student	5
79	1	Medical student	5
87	1	Medical student	5
89	1	Medical student	4
90	1	Medical student	5
92	1	Medical student	4
93	1	Medical student	4
95	1	Medical student	1
98	1	Medical student	3
103	1	Medical student	5
106	1	Medical student	4
109	1	Medical student	4
110	1	Medical student	4
111	1	Medical student	4
112	1	Medical student	4
113	1	Medical student	5
115	1	Medical student	5
116	1	Medical student	4
119	1	Medical student	4
126	1	Medical student	5
131	1	Medical student	5
138	1	Medical student	5
139	1	Medical student	5
140	1	Medical student	4
141	1	Medical student	5
144	1	Medical student	5
145	1	Medical student	5
147	1	Medical student	5
148	1	Medical student	5
150	1	Medical student	5
153	1	Medical student	5
154	1	Medical student	5
159	1	Medical student	5
164	1	Medical student	5
166	1	Medical student	4
168	1	Medical student	4
169	1	Medical student	4
23	1	Resident/Fellow	4
68	1	Resident/Fellow	5
80	1	Resident/Fellow	5
105	1	Resident/Fellow	5
114	1	Resident/Fellow	5
127	1	Resident/Fellow	4
143	1	Resident/Fellow	5
156	1	Resident/Fellow	4

## Sheet: Figure 2B
Study ID	Self Described Gender (0 - Male; 1 - Female)	Training/Career Stage	Perceived Value of Keynote Panel (Likert)	Perceived Value of Breakout Discussions (Likert)	Perceived Value of Workshops (Likert)
4	0	Faculty	4	3	5
27	0	Faculty	3	4	3
28	0	Faculty	5	4	4
34	0	Faculty	5	4	3
36	0	Faculty	5	5	5
44	0	Faculty	4	4	4
74	0	Faculty	5	5	5
77	0	Faculty	4	5	5
81	0	Faculty	5	5	5
85	0	Faculty	5	5	5
104	0	Faculty	4	4	3
117	0	Faculty	5	4	3
122	0	Faculty	4	4	5
125	0	Faculty	4	5	4
132	0	Faculty	5	5	4
136	0	Faculty	4	5	4
137	0	Faculty	5	4	4
172	0	Faculty	4	5	4
1	0	Medical student	4	3	4
6	0	Medical student	3	3	2
10	0	Medical student	5	4	5
13	0	Medical student	4	4	3
14	0	Medical student	3	3	2
21	0	Medical student	5	5	5
22	0	Medical student	5	4	4
32	0	Medical student	3	4	3
33	0	Medical student	5	5	5
40	0	Medical student	4	5	5
43	0	Medical student	5	5	5
46	0	Medical student	5	5	1
52	0	Medical student	3	5	4
55	0	Medical student	5	5	4
56	0	Medical student	5	5	5
60	0	Medical student	4	4	4
63	0	Medical student	5	5	5
64	0	Medical student	3	5	4
66	0	Medical student	5	5	5
82	0	Medical student	4	4	4
91	0	Medical student	3	3	1
96	0	Medical student	5	5	5
97	0	Medical student	5	5	5
99	0	Medical student	5	5	3
100	0	Medical student	4	4	4
101	0	Medical student	4	4	3
102	0	Medical student	5	5	5
108	0	Medical student	5	5	5
118	0	Medical student	4	4	4
121	0	Medical student	4	4	4
123	0	Medical student	4	4	3
124	0	Medical student	4	5	3
135	0	Medical student	3	5	4
142	0	Medical student	3	5	3
151	0	Medical student	4	4	3
155	0	Medical student	4	4	4
161	0	Medical student	5	5	1
165	0	Medical student	2	4	2
171	0	Medical student	5	5	5
31	0	Resident/Fellow	1	5	3
42	0	Resident/Fellow	4	4	NA
45	0	Resident/Fellow	5	5	5
48	0	Resident/Fellow	5	5	4
61	0	Resident/Fellow	5	5	5
88	0	Resident/Fellow	4	4	4
120	0	Resident/Fellow	5	4	3
19	1	Faculty	3	5	5
20	1	Faculty	4	4	4
24	1	Faculty	5	5	5
51	1	Faculty	5	5	5
57	1	Faculty	4	4	3
59	1	Faculty	4	4	3
67	1	Faculty	5	4	4
71	1	Faculty	5	5	4
73	1	Faculty	4	5	4
86	1	Faculty	5	5	NA
94	1	Faculty	4	4	4
130	1	Faculty	5	4	4
134	1	Faculty	5	5	5
146	1	Faculty	5	5	4
152	1	Faculty	5	5	5
160	1	Faculty	4	4	4
163	1	Faculty	5	5	5
167	1	Faculty	5	5	5
170	1	Faculty	4	4	3
2	1	Medical student	5	5	2
3	1	Medical student	3	3	3
5	1	Medical student	4	4	3
7	1	Medical student	5	5	5
9	1	Medical student	5	5	5
11	1	Medical student	4	4	3
12	1	Medical student	4	4	3
15	1	Medical student	4	5	4
17	1	Medical student	5	5	4
25	1	Medical student	4	4	4
26	1	Medical student	4	3	3
29	1	Medical student	4	4	2
35	1	Medical student	5	3	3
37	1	Medical student	4	5	3
38	1	Medical student	4	4	2
41	1	Medical student	1	1	1
47	1	Medical student	NA	4	3
49	1	Medical student	5	4	4
50	1	Medical student	5	3	4
53	1	Medical student	5	5	4
54	1	Medical student	5	5	3
58	1	Medical student	3	4	4
62	1	Medical student	5	5	5
65	1	Medical student	5	5	3
69	1	Medical student	5	5	4
70	1	Medical student	4	5	3
72	1	Medical student	3	5	2
75	1	Medical student	4	3	3
76	1	Medical student	4	4	3
78	1	Medical student	5	5	5
79	1	Medical student	4	4	5
87	1	Medical student	5	5	5
89	1	Medical student	4	3	3
90	1	Medical student	5	5	5
92	1	Medical student	4	4	3
93	1	Medical student	5	3	3
95	1	Medical student	3	3	2
98	1	Medical student	3	4	3
103	1	Medical student	4	5	4
106	1	Medical student	5	5	2
109	1	Medical student	3	5	2
110	1	Medical student	4	4	3
111	1	Medical student	4	3	3
112	1	Medical student	5	4	3
113	1	Medical student	5	5	5
115	1	Medical student	5	5	5
116	1	Medical student	NA	4	2
119	1	Medical student	5	5	4
126	1	Medical student	4	4	4
131	1	Medical student	4	4	5
138	1	Medical student	5	5	3
139	1	Medical student	4	5	2
140	1	Medical student	4	4	4
141	1	Medical student	5	5	5
144	1	Medical student	5	5	3
145	1	Medical student	5	5	3
147	1	Medical student	4	4	3
148	1	Medical student	5	5	4
150	1	Medical student	4	5	5
153	1	Medical student	5	4	4
154	1	Medical student	5	5	2
159	1	Medical student	3	4	5
164	1	Medical student	5	4	5
166	1	Medical student	5	4	5
168	1	Medical student	NA	4	3
169	1	Medical student	4	3	3
23	1	Resident/Fellow	4	5	3
68	1	Resident/Fellow	5	5	5
80	1	Resident/Fellow	5	5	5
105	1	Resident/Fellow	5	5	3
114	1	Resident/Fellow	5	5	4
127	1	Resident/Fellow	5	3	3
143	1	Resident/Fellow	5	5	5
156	1	Resident/Fellow	4	3	4

## Sheet: Figure 3
Study ID	Self Described Gender (0 - Male; 1 - Female)	Training/Career Stage	New Network Connection (0 - No; 1 - Yes)	New Usable Skill (0 - No; 1 - Yes)	New Strategy For Success (0 - No; 1 - Yes)
4	0	Faculty	1	1	1
27	0	Faculty	1	0	1
28	0	Faculty	1	1	1
34	0	Faculty	1	1	1
36	0	Faculty	1	1	1
44	0	Faculty	1	1	1
74	0	Faculty	1	1	0
77	0	Faculty	1	1	1
81	0	Faculty	1	1	1
85	0	Faculty	1	1	1
104	0	Faculty	1	1	1
117	0	Faculty	1	1	1
122	0	Faculty	1	1	1
125	0	Faculty	1	1	1
132	0	Faculty	1	0	1
136	0	Faculty	1	1	1
137	0	Faculty	1	1	1
172	0	Faculty	1	1	1
1	0	Medical student	1	1	1
6	0	Medical student	1	0	1
10	0	Medical student	1	1	1
13	0	Medical student	1	1	1
14	0	Medical student	1	1	1
21	0	Medical student	1	1	1
22	0	Medical student	1	1	1
32	0	Medical student	1	0	1
33	0	Medical student	1	1	1
40	0	Medical student	1	1	1
43	0	Medical student	1	1	1
46	0	Medical student	1	1	1
52	0	Medical student	1	1	1
55	0	Medical student	1	1	1
56	0	Medical student	1	1	1
60	0	Medical student	1	1	1
63	0	Medical student	1	1	1
64	0	Medical student	1	1	1
66	0	Medical student	1	1	1
82	0	Medical student	1	1	1
91	0	Medical student	1	0	1
96	0	Medical student	1	1	1
97	0	Medical student	1	1	1
99	0	Medical student	1	1	1
100	0	Medical student	1	1	1
101	0	Medical student	1	1	1
102	0	Medical student	1	1	1
108	0	Medical student	1	1	1
118	0	Medical student	1	1	1
121	0	Medical student	0	1	1
123	0	Medical student	1	1	1
124	0	Medical student	1	1	1
135	0	Medical student	1	1	1
142	0	Medical student	1	1	1
151	0	Medical student	1	1	1
155	0	Medical student	1	1	1
161	0	Medical student	1	1	1
165	0	Medical student	1	0	1
171	0	Medical student	1	1	1
31	0	Resident/Fellow	1	1	1
42	0	Resident/Fellow	1	1	1
45	0	Resident/Fellow	1	1	1
48	0	Resident/Fellow	1	1	1
61	0	Resident/Fellow	1	1	1
88	0	Resident/Fellow	1	1	1
120	0	Resident/Fellow	1	1	1
19	1	Faculty	1	1	1
20	1	Faculty	1	1	1
24	1	Faculty	1	1	1
51	1	Faculty	1	1	1
57	1	Faculty	1	0	1
59	1	Faculty	1	1	1
67	1	Faculty	1	1	1
71	1	Faculty	1	1	1
73	1	Faculty	1	1	1
86	1	Faculty	1	1	1
94	1	Faculty	1	1	1
130	1	Faculty	1	1	1
134	1	Faculty	1	1	1
146	1	Faculty	1	0	1
152	1	Faculty	1	0	1
160	1	Faculty	1	1	1
163	1	Faculty	1	1	1
167	1	Faculty	1	1	1
170	1	Faculty	1	1	1
2	1	Medical student	1	1	1
3	1	Medical student	1	0	1
5	1	Medical student	1	1	1
7	1	Medical student	1	1	1
9	1	Medical student	1	1	1
11	1	Medical student	0	1	1
12	1	Medical student	1	0	0
15	1	Medical student	1	1	1
17	1	Medical student	1	1	1
25	1	Medical student	1	1	1
26	1	Medical student	1	1	1
29	1	Medical student	1	1	1
35	1	Medical student	1	1	1
37	1	Medical student	1	1	1
38	1	Medical student	1	1	1
41	1	Medical student	1	1	1
47	1	Medical student	1	1	1
49	1	Medical student	1	1	1
50	1	Medical student	1	1	1
53	1	Medical student	1	1	1
54	1	Medical student	1	0	1
58	1	Medical student	1	1	1
62	1	Medical student	1	1	1
65	1	Medical student	1	1	1
69	1	Medical student	1	1	1
70	1	Medical student	1	1	1
72	1	Medical student	1	1	1
75	1	Medical student	1	1	1
76	1	Medical student	1	1	1
78	1	Medical student	1	1	1
79	1	Medical student	1	1	1
87	1	Medical student	1	1	1
89	1	Medical student	1	1	1
90	1	Medical student	1	1	1
92	1	Medical student	1	1	1
93	1	Medical student	1	1	1
95	1	Medical student	1	0	1
98	1	Medical student	1	1	1
103	1	Medical student	1	1	1
106	1	Medical student	1	1	1
109	1	Medical student	1	0	1
110	1	Medical student	1	1	1
111	1	Medical student	1	1	1
112	1	Medical student	1	1	1
113	1	Medical student	1	1	1
115	1	Medical student	1	1	1
116	1	Medical student	1	1	1
119	1	Medical student	1	1	1
126	1	Medical student	1	1	1
131	1	Medical student	1	1	1
138	1	Medical student	1	1	1
139	1	Medical student	1	1	1
140	1	Medical student	1	1	1
141	1	Medical student	0	1	1
144	1	Medical student	1	1	1
145	1	Medical student	1	0	1
147	1	Medical student	1	1	1
148	1	Medical student	1	1	1
150	1	Medical student	1	1	1
153	1	Medical student	1	1	1
154	1	Medical student	1	1	1
159	1	Medical student	1	1	1
164	1	Medical student	1	1	1
166	1	Medical student	1	1	1
168	1	Medical student	1	1	1
169	1	Medical student	0	0	1
23	1	Resident/Fellow	1	1	1
68	1	Resident/Fellow	1	1	1
80	1	Resident/Fellow	1	1	1
105	1	Resident/Fellow	1	0	1
114	1	Resident/Fellow	1	1	1
127	1	Resident/Fellow	1	1	1
143	1	Resident/Fellow	1	1	1
156	1	Resident/Fellow	0	1	1

## Sheet: Figure 4
Study ID	Self Described Gender (0 - Male; 1 - Female)	Training/Career Stage	Commitment to Being a Physician-Scientist (Likert)	Knowledge of Careers in and outside of Academia (Likert)	Confidence in Overcoming Professional Barriers (Likert)
4	0	Faculty	4	4	3
27	0	Faculty	3	4	3
28	0	Faculty	4	4	4
34	0	Faculty	4	4	4
36	0	Faculty	5	5	5
44	0	Faculty	5	5	5
74	0	Faculty	3	4	3
77	0	Faculty	5	3	4
81	0	Faculty	5	5	5
85	0	Faculty	5	NA	4
104	0	Faculty	4	5	4
117	0	Faculty	5	4	4
122	0	Faculty	4	4	4
125	0	Faculty	5	4	4
132	0	Faculty	5	4	4
136	0	Faculty	4	5	4
137	0	Faculty	5	5	4
172	0	Faculty	4	5	4
1	0	Medical student	5	4	5
6	0	Medical student	4	4	4
10	0	Medical student	5	5	5
13	0	Medical student	4	3	4
14	0	Medical student	4	4	4
21	0	Medical student	5	5	5
22	0	Medical student	4	5	4
32	0	Medical student	4	4	4
33	0	Medical student	5	5	5
40	0	Medical student	4	5	4
43	0	Medical student	4	4	4
46	0	Medical student	5	5	5
52	0	Medical student	3	4	4
55	0	Medical student	4	4	5
56	0	Medical student	5	4	4
60	0	Medical student	4	4	4
63	0	Medical student	5	5	5
64	0	Medical student	5	5	4
66	0	Medical student	5	5	5
82	0	Medical student	4	4	3
91	0	Medical student	5	4	4
96	0	Medical student	5	4	4
97	0	Medical student	5	5	5
99	0	Medical student	5	3	4
100	0	Medical student	5	4	4
101	0	Medical student	4	4	4
102	0	Medical student	5	5	5
108	0	Medical student	4	5	4
118	0	Medical student	5	5	4
121	0	Medical student	4	4	3
123	0	Medical student	4	3	4
124	0	Medical student	5	4	4
135	0	Medical student	5	4	5
142	0	Medical student	5	5	5
151	0	Medical student	5	5	4
155	0	Medical student	4	3	4
161	0	Medical student	5	5	5
165	0	Medical student	3	4	3
171	0	Medical student	5	5	4
31	0	Resident/Fellow	5	4	4
42	0	Resident/Fellow	5	5	5
45	0	Resident/Fellow	5	4	5
48	0	Resident/Fellow	4	4	4
61	0	Resident/Fellow	5	5	5
88	0	Resident/Fellow	3	4	4
120	0	Resident/Fellow	4	4	4
19	1	Faculty	5	4	5
20	1	Faculty	3	3	3
24	1	Faculty	5	5	5
51	1	Faculty	3	3	3
57	1	Faculty	4	5	4
59	1	Faculty	4	4	4
67	1	Faculty	5	4	5
71	1	Faculty	4	4	4
73	1	Faculty	5	4	4
86	1	Faculty	5	4	5
94	1	Faculty	5	5	5
130	1	Faculty	5	5	5
134	1	Faculty	5	4	4
146	1	Faculty	5	5	5
152	1	Faculty	4	5	4
160	1	Faculty	4	4	4
163	1	Faculty	5	5	4
167	1	Faculty	5	4	4
170	1	Faculty	3	4	3
2	1	Medical student	5	5	5
3	1	Medical student	3	4	3
5	1	Medical student	4	4	4
7	1	Medical student	5	4	5
9	1	Medical student	5	5	5
11	1	Medical student	3	4	4
12	1	Medical student	3	4	4
15	1	Medical student	4	NA	5
17	1	Medical student	4	4	3
25	1	Medical student	3	5	4
26	1	Medical student	5	5	5
29	1	Medical student	3	4	4
35	1	Medical student	3	5	4
37	1	Medical student	4	5	3
38	1	Medical student	5	5	4
41	1	Medical student	4	5	4
47	1	Medical student	3	4	4
49	1	Medical student	4	5	3
50	1	Medical student	3	3	3
53	1	Medical student	5	5	5
54	1	Medical student	4	5	4
58	1	Medical student	5	5	5
62	1	Medical student	5	5	5
65	1	Medical student	4	4	3
69	1	Medical student	5	4	3
70	1	Medical student	4	5	4
72	1	Medical student	5	4	4
75	1	Medical student	4	4	4
76	1	Medical student	5	4	4
78	1	Medical student	5	4	4
79	1	Medical student	4	4	4
87	1	Medical student	3	5	5
89	1	Medical student	4	5	5
90	1	Medical student	4	4	3
92	1	Medical student	4	4	4
93	1	Medical student	4	5	4
95	1	Medical student	4	4	3
98	1	Medical student	2	4	2
103	1	Medical student	4	3	4
106	1	Medical student	4	4	4
109	1	Medical student	5	4	4
110	1	Medical student	4	5	4
111	1	Medical student	3	NA	4
112	1	Medical student	4	4	4
113	1	Medical student	4	4	3
115	1	Medical student	4	4	3
116	1	Medical student	5	4	5
119	1	Medical student	3	5	4
126	1	Medical student	4	5	4
131	1	Medical student	5	5	5
138	1	Medical student	4	5	5
139	1	Medical student	5	4	4
140	1	Medical student	5	4	4
141	1	Medical student	5	4	4
144	1	Medical student	4	3	3
145	1	Medical student	4	4	4
147	1	Medical student	5	4	5
148	1	Medical student	5	5	5
150	1	Medical student	5	5	4
153	1	Medical student	4	4	3
154	1	Medical student	5	4	5
159	1	Medical student	5	5	5
164	1	Medical student	5	4	5
166	1	Medical student	3	4	4
168	1	Medical student	4	3	4
169	1	Medical student	3	4	3
23	1	Resident/Fellow	4	4	3
68	1	Resident/Fellow	4	3	4
80	1	Resident/Fellow	5	5	5
105	1	Resident/Fellow	4	5	4
114	1	Resident/Fellow	4	4	4
127	1	Resident/Fellow	4	3	3
143	1	Resident/Fellow	5	5	5
156	1	Resident/Fellow	3	3	4

## Sheet: Supplemental Figure 2A
Study ID	Self Described Gender (0 - Male; 1 - Female)	Training/Career Stage	Commitment to Being a Physcian-Scientist: Keynote Panel (Likert)	Commitment to Being a Physcian-Scientist: Breakout Discussions (Likert)	Commitment to Being a Physcian-Scientist: Workshops (Likert)
4	0	Faculty	4	4	4
27	0	Faculty	3	3	3
28	0	Faculty	5	3	4
34	0	Faculty	5	4	3
36	0	Faculty	5	5	5
44	0	Faculty	5	5	4
74	0	Faculty	3	3	3
77	0	Faculty	NA	5	5
81	0	Faculty	5	5	5
85	0	Faculty	5	5	5
104	0	Faculty	4	4	3
117	0	Faculty	5	4	3
122	0	Faculty	4	4	4
125	0	Faculty	4	4	4
132	0	Faculty	5	5	4
136	0	Faculty	4	4	5
137	0	Faculty	5	4	5
172	0	Faculty	5	5	5
1	0	Medical student	5	4	5
6	0	Medical student	3	4	4
10	0	Medical student	5	5	5
13	0	Medical student	4	4	4
14	0	Medical student	4	4	3
21	0	Medical student	5	5	4
22	0	Medical student	4	4	4
32	0	Medical student	4	4	3
33	0	Medical student	4	5	3
40	0	Medical student	5	5	5
43	0	Medical student	4	4	4
46	0	Medical student	5	5	5
52	0	Medical student	3	3	3
55	0	Medical student	5	4	3
56	0	Medical student	5	5	5
60	0	Medical student	4	4	4
63	0	Medical student	5	5	5
64	0	Medical student	4	5	3
66	0	Medical student	5	5	3
82	0	Medical student	4	4	4
91	0	Medical student	3	4	2
96	0	Medical student	4	5	3
97	0	Medical student	5	5	5
99	0	Medical student	4	5	4
100	0	Medical student	5	4	5
101	0	Medical student	4	4	3
102	0	Medical student	5	5	5
108	0	Medical student	4	4	4
118	0	Medical student	5	5	5
121	0	Medical student	3	4	4
123	0	Medical student	4	4	3
124	0	Medical student	4	5	5
135	0	Medical student	4	5	3
142	0	Medical student	3	5	5
151	0	Medical student	NA	3	3
155	0	Medical student	3	4	4
161	0	Medical student	5	5	3
165	0	Medical student	3	4	4
171	0	Medical student	5	5	5
31	0	Resident/Fellow	NA	5	4
42	0	Resident/Fellow	4	3	3
45	0	Resident/Fellow	4	5	5
48	0	Resident/Fellow	4	4	4
61	0	Resident/Fellow	5	5	5
88	0	Resident/Fellow	3	4	3
120	0	Resident/Fellow	4	4	3
19	1	Faculty	2	4	5
20	1	Faculty	3	3	3
24	1	Faculty	5	5	5
51	1	Faculty	3	5	3
57	1	Faculty	3	3	3
59	1	Faculty	5	4	4
67	1	Faculty	5	5	5
71	1	Faculty	4	4	3
73	1	Faculty	NA	NA	4
86	1	Faculty	5	5	5
94	1	Faculty	5	5	5
130	1	Faculty	5	3	3
134	1	Faculty	5	5	5
146	1	Faculty	5	5	3
152	1	Faculty	5	5	5
160	1	Faculty	4	4	4
163	1	Faculty	5	5	5
167	1	Faculty	4	5	3
170	1	Faculty	3	3	3
2	1	Medical student	5	5	3
3	1	Medical student	3	3	NA
5	1	Medical student	4	4	3
7	1	Medical student	5	5	5
9	1	Medical student	5	5	5
11	1	Medical student	3	3	3
12	1	Medical student	3	3	3
15	1	Medical student	3	5	4
17	1	Medical student	4	3	3
25	1	Medical student	3	3	3
26	1	Medical student	4	3	NA
29	1	Medical student	3	3	3
35	1	Medical student	3	3	3
37	1	Medical student	4	4	4
38	1	Medical student	5	5	3
41	1	Medical student	4	4	3
47	1	Medical student	NA	4	3
49	1	Medical student	5	4	5
50	1	Medical student	4	3	3
53	1	Medical student	5	5	5
54	1	Medical student	5	4	3
58	1	Medical student	4	5	5
62	1	Medical student	NA	5	5
65	1	Medical student	4	5	4
69	1	Medical student	4	5	3
70	1	Medical student	4	4	3
72	1	Medical student	3	4	3
75	1	Medical student	4	4	3
76	1	Medical student	4	4	3
78	1	Medical student	5	5	5
79	1	Medical student	3	5	4
87	1	Medical student	3	3	4
89	1	Medical student	3	4	4
90	1	Medical student	5	5	2
92	1	Medical student	4	4	5
93	1	Medical student	5	4	4
95	1	Medical student	3	4	3
98	1	Medical student	3	4	2
103	1	Medical student	4	4	4
106	1	Medical student	4	5	3
109	1	Medical student	4	5	NA
110	1	Medical student	4	5	3
111	1	Medical student	3	3	3
112	1	Medical student	4	4	3
113	1	Medical student	4	4	4
115	1	Medical student	4	4	4
116	1	Medical student	NA	4	3
119	1	Medical student	3	4	3
126	1	Medical student	4	4	3
131	1	Medical student	5	5	5
138	1	Medical student	5	4	4
139	1	Medical student	4	5	3
140	1	Medical student	3	4	4
141	1	Medical student	5	5	5
144	1	Medical student	4	5	3
145	1	Medical student	4	4	3
147	1	Medical student	3	5	3
148	1	Medical student	5	5	4
150	1	Medical student	4	4	4
153	1	Medical student	4	4	4
154	1	Medical student	5	5	3
159	1	Medical student	5	4	4
164	1	Medical student	5	5	5
166	1	Medical student	3	3	3
168	1	Medical student	NA	5	3
169	1	Medical student	4	3	NA
23	1	Resident/Fellow	4	4	NA
68	1	Resident/Fellow	4	4	4
80	1	Resident/Fellow	5	5	5
105	1	Resident/Fellow	5	4	3
114	1	Resident/Fellow	4	4	4
127	1	Resident/Fellow	4	4	3
143	1	Resident/Fellow	5	5	5
156	1	Resident/Fellow	4	3	4

## Sheet: Supplemental Figure 2B and 3
Study ID	Self Described Gender (0 - Male; 1 - Female)	Training/Career Stage	Knowledge of Careers in and outside of Academia: Keynote Panel (Likert)	Knowledge of Careers in and outside of Academia: Breakout Discussions (Likert)	Knowledge of Careers in and outside of Academia: Workshops (Likert)
4	0	Faculty	4	4	4
27	0	Faculty	4	4	4
28	0	Faculty	4	3	3
34	0	Faculty	5	4	3
36	0	Faculty	5	5	5
44	0	Faculty	5	4	5
74	0	Faculty	5	5	4
77	0	Faculty	NA	3	3
81	0	Faculty	5	5	5
85	0	Faculty	5	5	5
104	0	Faculty	5	4	3
117	0	Faculty	5	5	3
122	0	Faculty	4	4	3
125	0	Faculty	4	4	4
132	0	Faculty	4	4	4
136	0	Faculty	4	5	4
137	0	Faculty	5	3	3
172	0	Faculty	5	5	5
1	0	Medical student	5	4	5
6	0	Medical student	3	4	4
10	0	Medical student	5	5	5
13	0	Medical student	4	4	4
14	0	Medical student	4	4	3
21	0	Medical student	5	5	3
22	0	Medical student	4	4	4
32	0	Medical student	4	5	3
33	0	Medical student	4	4	NA
40	0	Medical student	5	5	5
43	0	Medical student	5	4	4
46	0	Medical student	5	5	5
52	0	Medical student	4	4	4
55	0	Medical student	5	4	3
56	0	Medical student	5	5	5
60	0	Medical student	4	4	4
63	0	Medical student	5	5	5
64	0	Medical student	3	5	3
66	0	Medical student	5	5	4
82	0	Medical student	4	4	4
91	0	Medical student	3	4	2
96	0	Medical student	4	5	3
97	0	Medical student	5	5	5
99	0	Medical student	4	3	4
100	0	Medical student	4	4	4
101	0	Medical student	4	4	3
102	0	Medical student	5	5	5
108	0	Medical student	5	4	4
118	0	Medical student	5	5	4
121	0	Medical student	4	3	3
123	0	Medical student	4	3	3
124	0	Medical student	4	5	5
135	0	Medical student	3	5	3
142	0	Medical student	4	5	3
151	0	Medical student	NA	4	3
155	0	Medical student	3	3	3
161	0	Medical student	5	5	3
165	0	Medical student	4	3	3
171	0	Medical student	5	5	5
31	0	Resident/Fellow	NA	5	4
42	0	Resident/Fellow	4	3	4
45	0	Resident/Fellow	4	5	5
48	0	Resident/Fellow	4	5	4
61	0	Resident/Fellow	NA	5	5
88	0	Resident/Fellow	3	3	3
120	0	Resident/Fellow	4	4	3
19	1	Faculty	4	3	3
20	1	Faculty	3	3	3
24	1	Faculty	5	4	5
51	1	Faculty	3	5	3
57	1	Faculty	5	NA	NA
59	1	Faculty	5	4	4
67	1	Faculty	4	4	4
71	1	Faculty	5	5	2
73	1	Faculty	4	NA	NA
86	1	Faculty	4	5	5
94	1	Faculty	5	5	5
130	1	Faculty	5	3	NA
134	1	Faculty	NA	4	5
146	1	Faculty	5	NA	3
152	1	Faculty	5	4	3
160	1	Faculty	4	4	4
163	1	Faculty	5	5	NA
167	1	Faculty	5	3	3
170	1	Faculty	4	4	3
2	1	Medical student	5	5	NA
3	1	Medical student	3	3	NA
5	1	Medical student	4	4	3
7	1	Medical student	5	5	5
9	1	Medical student	5	5	5
11	1	Medical student	4	4	NA
12	1	Medical student	4	4	3
15	1	Medical student	4	5	3
17	1	Medical student	4	4	4
25	1	Medical student	5	4	3
26	1	Medical student	4	3	NA
29	1	Medical student	4	4	2
35	1	Medical student	4	3	3
37	1	Medical student	5	4	3
38	1	Medical student	5	5	3
41	1	Medical student	5	3	2
47	1	Medical student	NA	4	3
49	1	Medical student	4	5	3
50	1	Medical student	4	3	3
53	1	Medical student	5	NA	5
54	1	Medical student	3	4	3
58	1	Medical student	5	5	5
62	1	Medical student	NA	5	5
65	1	Medical student	5	3	4
69	1	Medical student	4	4	3
70	1	Medical student	5	5	3
72	1	Medical student	4	5	3
75	1	Medical student	4	4	4
76	1	Medical student	4	3	3
78	1	Medical student	5	5	5
79	1	Medical student	4	5	5
87	1	Medical student	5	5	4
89	1	Medical student	5	4	4
90	1	Medical student	5	4	3
92	1	Medical student	4	4	4
93	1	Medical student	5	4	3
95	1	Medical student	4	4	3
98	1	Medical student	4	4	3
103	1	Medical student	3	4	4
106	1	Medical student	4	3	3
109	1	Medical student	5	2	NA
110	1	Medical student	5	4	3
111	1	Medical student	5	5	3
112	1	Medical student	5	4	3
113	1	Medical student	4	4	4
115	1	Medical student	4	4	4
116	1	Medical student	NA	3	3
119	1	Medical student	4	4	3
126	1	Medical student	4	4	4
131	1	Medical student	5	5	5
138	1	Medical student	4	5	3
139	1	Medical student	5	3	4
140	1	Medical student	4	5	4
141	1	Medical student	4	4	3
144	1	Medical student	4	4	3
145	1	Medical student	4	4	3
147	1	Medical student	5	3	3
148	1	Medical student	5	5	3
150	1	Medical student	4	NA	4
153	1	Medical student	4	3	3
154	1	Medical student	5	5	NA
159	1	Medical student	5	3	3
164	1	Medical student	5	5	5
166	1	Medical student	4	3	3
168	1	Medical student	NA	3	3
169	1	Medical student	4	NA	NA
23	1	Resident/Fellow	4	4	NA
68	1	Resident/Fellow	NA	4	4
80	1	Resident/Fellow	5	5	5
105	1	Resident/Fellow	4	5	3
114	1	Resident/Fellow	4	4	3
127	1	Resident/Fellow	4	3	3
143	1	Resident/Fellow	5	5	5
156	1	Resident/Fellow	4	2	3

## Sheet: Supplemental Figure 2C
Study ID	Self Described Gender (0 - Male; 1 - Female)	Training/Career Stage	Confidence in Overcoming Professional Barriers: Keynote Panel (Likert)	Confidence in Overcoming Professional Barriers: Breakout Discussions (Likert)	Confidence in Overcoming Professional Barriers: Workshops (Likert)
4	0	Faculty	4	4	4
27	0	Faculty	3	4	3
28	0	Faculty	4	4	4
34	0	Faculty	5	4	3
36	0	Faculty	5	5	5
44	0	Faculty	5	4	5
74	0	Faculty	4	4	5
77	0	Faculty	NA	4	4
81	0	Faculty	5	5	5
85	0	Faculty	5	4	5
104	0	Faculty	4	4	4
117	0	Faculty	5	4	3
122	0	Faculty	4	4	4
125	0	Faculty	4	4	4
132	0	Faculty	4	4	4
136	0	Faculty	4	4	4
137	0	Faculty	4	4	5
172	0	Faculty	5	5	5
1	0	Medical student	5	4	5
6	0	Medical student	3	4	4
10	0	Medical student	5	5	5
13	0	Medical student	4	4	4
14	0	Medical student	4	4	3
21	0	Medical student	5	5	3
22	0	Medical student	4	4	4
32	0	Medical student	4	4	4
33	0	Medical student	5	5	4
40	0	Medical student	4	5	5
43	0	Medical student	4	4	4
46	0	Medical student	5	5	5
52	0	Medical student	3	4	5
55	0	Medical student	4	4	4
56	0	Medical student	5	5	5
60	0	Medical student	4	4	4
63	0	Medical student	5	5	5
64	0	Medical student	4	5	3
66	0	Medical student	4	5	4
82	0	Medical student	4	4	4
91	0	Medical student	3	4	2
96	0	Medical student	3	5	4
97	0	Medical student	5	5	5
99	0	Medical student	4	5	4
100	0	Medical student	4	5	4
101	0	Medical student	4	4	4
102	0	Medical student	5	5	5
108	0	Medical student	4	5	4
118	0	Medical student	5	5	5
121	0	Medical student	3	3	4
123	0	Medical student	3	5	3
124	0	Medical student	4	5	5
135	0	Medical student	3	5	3
142	0	Medical student	3	5	3
151	0	Medical student	NA	4	4
155	0	Medical student	3	4	3
161	0	Medical student	5	5	3
165	0	Medical student	3	4	4
171	0	Medical student	5	5	5
31	0	Resident/Fellow	NA	5	4
42	0	Resident/Fellow	4	5	4
45	0	Resident/Fellow	4	5	5
48	0	Resident/Fellow	5	4	4
61	0	Resident/Fellow	5	5	5
88	0	Resident/Fellow	4	4	4
120	0	Resident/Fellow	4	4	3
19	1	Faculty	3	4	5
20	1	Faculty	3	3	3
24	1	Faculty	5	5	5
51	1	Faculty	3	5	3
57	1	Faculty	4	4	4
59	1	Faculty	5	4	4
67	1	Faculty	5	5	5
71	1	Faculty	4	4	4
73	1	Faculty	NA	NA	5
86	1	Faculty	5	5	5
94	1	Faculty	5	5	5
130	1	Faculty	5	4	4
134	1	Faculty	4	NA	5
146	1	Faculty	NA	5	3
152	1	Faculty	3	4	5
160	1	Faculty	4	4	4
163	1	Faculty	4	5	5
167	1	Faculty	4	4	4
170	1	Faculty	3	4	4
2	1	Medical student	5	5	3
3	1	Medical student	3	3	NA
5	1	Medical student	4	4	3
7	1	Medical student	5	5	5
9	1	Medical student	5	5	5
11	1	Medical student	4	4	NA
12	1	Medical student	3	4	3
15	1	Medical student	3	5	3
17	1	Medical student	3	4	3
25	1	Medical student	4	4	4
26	1	Medical student	4	3	NA
29	1	Medical student	4	4	3
35	1	Medical student	4	3	4
37	1	Medical student	4	5	5
38	1	Medical student	5	5	3
41	1	Medical student	5	3	3
47	1	Medical student	NA	4	4
49	1	Medical student	3	3	4
50	1	Medical student	4	3	3
53	1	Medical student	5	5	5
54	1	Medical student	3	4	2
58	1	Medical student	5	5	5
62	1	Medical student	NA	5	5
65	1	Medical student	5	4	4
69	1	Medical student	4	4	3
70	1	Medical student	4	4	3
72	1	Medical student	3	5	3
75	1	Medical student	4	4	3
76	1	Medical student	4	5	3
78	1	Medical student	5	5	5
79	1	Medical student	3	5	5
87	1	Medical student	5	5	5
89	1	Medical student	4	4	4
90	1	Medical student	4	4	2
92	1	Medical student	4	4	4
93	1	Medical student	5	3	3
95	1	Medical student	3	4	3
98	1	Medical student	2	4	2
103	1	Medical student	4	4	5
106	1	Medical student	3	4	4
109	1	Medical student	3	4	NA
110	1	Medical student	4	4	3
111	1	Medical student	3	3	3
112	1	Medical student	4	4	4
113	1	Medical student	3	3	3
115	1	Medical student	4	4	4
116	1	Medical student	NA	5	3
119	1	Medical student	4	4	3
126	1	Medical student	3	4	3
131	1	Medical student	5	5	5
138	1	Medical student	5	4	4
139	1	Medical student	5	5	3
140	1	Medical student	3	4	4
141	1	Medical student	4	5	4
144	1	Medical student	3	4	3
145	1	Medical student	4	4	3
147	1	Medical student	5	5	4
148	1	Medical student	5	5	4
150	1	Medical student	4	4	4
153	1	Medical student	4	4	3
154	1	Medical student	4	5	4
159	1	Medical student	5	5	5
164	1	Medical student	5	5	5
166	1	Medical student	3	4	3
168	1	Medical student	NA	4	3
169	1	Medical student	3	3	NA
23	1	Resident/Fellow	3	4	NA
68	1	Resident/Fellow	4	4	4
80	1	Resident/Fellow	5	5	5
105	1	Resident/Fellow	4	4	4
114	1	Resident/Fellow	4	4	4
127	1	Resident/Fellow	3	4	3
143	1	Resident/Fellow	5	5	5
156	1	Resident/Fellow	4	2	4
